# Supplementary material for: Semantic network from the words happiness and wellbeing: Dataset in a Mexican sample
Source: Data Brief. 2019 Nov 16;27:104830. doi: 10.1016/j.dib.2019.104830 (PMC6889765; doi:10.1016/j.dib.2019.104830)
Supplement: Multimedia component 1 [file mmc1.xlsx]

## Sheet: Hoja1
FOLIO	Bienestar 1	Bienestar 2	Bienestar 3	Bienestar 4	Bienestar 5	Bienestar 6	Bienestar 7	Bienestar 8	Bienestar 9	Bienestar 10	Felicidad 1	Felicidad 2	Felicidad 3	Felicidad 4	Felicidad 5	Felicidad 6	Felicidad 7	Felicidad 8	Felicidad 9	Felicidad 10	Sexo	Edad	Escolaridad
1	Salud mental	Cumplir metas	Disfrutar	Salud fisica	Amor						Superacion	Valorar lo que tienes	Dar amor	Amigos	Ser buen ejemplo						2	23	Licenciatura
2	Salud	Tener todas mis capacidades	Seres queridos	No pasara hambre	No tener necesidades economicas						Salud	Familia	Dinero	Ayudar a los demas	Buen trabajo						2	25	Preparatoria
3	Alimento	Vestimenta	No carencias	Estar bien	No enfermedad	Dinero					No carencias	Familia	Amor	Estar juntos	Pasear						2	20	Secundaria
4	Salud fisica y mental	Cubrir necesidades del hogar	Familia	Salud	Buen trabajo	Casa propia					Familia	Disfrutar	No carencias	Tranquilidad	Rejalado	Divertido					2	22	Preparatoria
5	Familia	Salud	Amor	Casa	Trabajo	Hacer lo que te gusta					Familia	Amor	Buen trabajo	Estabilidad economica	Comer	Estudiar					2	23	Secundaria
6	No enfermedades	Calidad de vida	Cubrir necesidades basicas	Buen trabajo	Vivienda	Carro	Vestimenta	Alimento	Dar estudio a los hijos		Familia feliz	Familia sana	Hijos felices	Amor	Éxito laboral						2	24	Preparatoria
7	Salud	Ejercicio	No vicios	Ninguna enfermedad	Tranquilidad	Buena alimentación	Deporte	Condición física	Felicidad	Dormir	Clases libres	Bienestar	Amor	Comida	Película	Calificaciones	Animales	Autoestima	Alcohol	Ejercicio	2	20	Universidad 2do Sem
8	Familia	Salud	Alimentación	Ejercicio	Amigos	Calificaciones	Dormir	Ocio	Diversión	Pareja	Familia	Mascotas	Comida	Calificaciones	Salud	Ejercicio	Bienestar	Viajar	Pareja	Amor	2	20	Universidad 4to Sem
9	Paz	Comodidad	Tranquilidad	Puntualidad	Salud	Bien común	Dedicación	Ayudar	Cuidados	Social	Amor	Familia	Respeto	Cuidados	Amistad	Trabajo	Solidaridad	Responsabilidad	Compañía	Confianza	2	20	Universidad
10	Comodidad	Bien común	Dedicación	Paz	Salud	Ayudar	Social	Beneficio	Tranquilidad	Materiales	Amor	Alegría	Paz	Risas	Amistad	Familia	Relajación	Ser libre	Compañía	Confianza	2	20	Universidad
11	Confianza	Relajación	Beneficio	Comodidad	Tranquilidad	Paz	Ayudar	Salud	Sociabilidad	Compañía	Amor	Alegre	Familia	Amistad	Ser libre	Confianza	Risas	Paz	Agusto	Respeto	2	20	Universidad
12	Seguridad	Control de uno mismo	Salud física	Salud emocional	Sentirse bien	Tranquilidad	Equilibrio	Protección	Felicidad	Estar bien con lo que me rodea	Disfrutar	Alegría	Ser positivo	Amor	Valorar	Motivación	Logros	Sonreír	Reír	Convivir	2	21	Licenciatura
13	Sentimiento de protección	Seguridad	Equilibrio	Tranquilidad	Preocupación	Bien en común	Cosas buenas	Sentirse bien consigo mismo	Estar en buenas condiciones	Autocontrol	Logros	Plenitud	Valorar	Motivación	Pensamientos buenos	Ser positivo	Importancia	Reír	Alegría	Emociones encontradas	2	21	Licenciatura
14	Compromiso	Responsabilidad	Solidaridad	Salud	Amistad	Laboral	Social	Relación	Trabajo	Tolerancia	Salud	Estabilidad	Emociones	Bienestar	Compromiso	Alegría	Amor	Amistad	Sociedad	Agrupación	2	21	Universidad
15	Responsable	Social	Ambiental	Personal	Salud	Igualitario	Grupal	Individual	Control	Laboral	Amigable	Equilibrado	Directo	Respetuoso	Atendido	Estable	Agrupado	Claro	Dulce	Social	2	20	Universidad
16	Tranquilidad	Diversión	Satisfacción	Ejercicio	Amistad	Dialogar	Retroalimentación	Áreas verdes	Ayudar	Dinero	Libertad	Amistad	Amor	Viajar	Tranquilidad	Explorar	Experimentar	Música	Animales	Dinero	2	21	Universidad
17	Felicidad	Salud	Bueno	Estable	Ejercicio	Rico	Alimentación				Vida	Sexo	Amor	Dormir	Comer	Salud	Convivir	Familia	999	999	2	22	Universidad
18	Felicidad	Alegría	Equilibrio	Sonreír	Armonía	Paz	Libertad	Autoestima	Optimismo	Positivo	Alegría	Bienestar	Amor	Paz mental	Amistad	Quererse	Confianza	Radiante	Carcajada	Luz	2	21	Universidad 6to Sem
19	Familia	Ejercicio	Alimentación	Estudios	Trabajo	Naturaleza	Ocio	Solidaridad			Familia	Bienestar personal	Bienestar social	Comer	Descansar	Viajar	Explorar	Alegría	999	999	1	22	Universidad
20	Felicidad	Salud	Familia	Diversión	Educación	Autoestima	Confianza	Actitud	Amor	Comunidad	Amor	Logros	Metas	Autoestima	Familia	Dinero	Convivencia	Diversión	Satisfacción	Descanso	1	23	Universidad
21	Salud	Tolerancia	Amistad	Respeto	Solidaridad	Comer	Amor	Familia	Comodidad	Entrenamiento	Amor	Familia	Comer	Dormir	Música	Estudiar	Viajar	Descanso	Diseñar	Playa	1	21	Universidad
22	Satisfacción	Salud	Amor	Relajación	Confort						Amor	Salud	Tranquilidad	Sexo	Familia	999	999	999	999	999	1	21	Licenciatura
23	Salud	Familia	Comunidad	Alegría	Trabajo						Mascotas	Familia	Amistad	Ejercicio	Tranquilidad	999	999	999	999	999	1	24	Universidad
24	Sentirse en paz	Sentirse bien	Sentir satisfacción	Plenitud	Sentirme cómodo						Familia	Pareja	Amigos	Música	Dibujos	999	999	999	999	999	1	20	Universidad
25	Salud	Trabajo	Comodidad	Confianza	Constancia						Tranquilidad	Armonía	Plenitud	Alegría	Diversión	Sentirse en Paz	Comodidad	Confianza	999	999	1	22	Licenciatura
29	Educación	Salud	Alimento	Paz	Estabilidad						Padres	Amor	Reír	Amistad	Economía	999	999	999	999	999	1	18	Preparatoria
35	Familia	Amigos	Salud	Vivir sin problemas							Familia	Amigos	Pareja	999	999	999	999	999	999	999	999	999	999
38	Buena alimentación	Salud	Tranquilidad	Ejercicio físico	Trabajo	Sanas convivencias	Paz	Espiritualidad	Bueno	Amor	Familia	Bienestar	Amigos	Comida	Libertad	Hacer lo que te gusta	Amor	Equilibrio	Recuerdos	Música	1	20	Preparatoria
39	Saber que mis hijos estan bien	No tener carencias	Trabajo estable	Cubrir necesidades economicas	Salud						Hijas estudiando	Seguridad economica	Casa bonita	Buen carro	Salir en familia						2	34	Maestría
40	Familia feliz y unida	Cubrir necesidades del hogar	Disfrutar	Estado fisico saludable	Alimento	Vestimenta	Vivienda	Buen trabajo	Sin carencias economicas		Amor	Respeto	Compañía	Union familiar	Sonrisas	Buen animo	Salud	Disfrutar de los detalles	No desear		2	34	Licenciatura
42	Familia	Amor	Amigos	No tener necesidades	Aprender todos los dias	Buen trabajo					Estar con personas que amas	Hacer lo que te gusta	Amigos	Ayudar a los demas	Buenos libros						2	28	Licenciatura
43	Salud	Felicidad	Tranquilidad	Seguridad	Amor	Dinero	Viajes	Bicicleta	Comer		Tranquilidad	Paz	Plenitud	Perros	Reir	Ejercicio	Comida	Leer	Dormir		2	27	Maestría
45	Salud mental	Salud fisica	Buen ingreso economico	Tranquilidad							Familia	Amor	Meta cumplida	Buena economia	Satisfaccion						2	31	Maestría
46	Salud	Familia	Amor	Economía	Tranquilidad	Alegría	Satisfacción	Ejercicio	Relajarse	Alimentacion	Familia	Amor	Bienestar	Alegria	Alcanzar metas	Dinero	Viajar	Verdad	Bailar	Reir	2	28	Maestría
47	Amor	Salud	Familia	Trabajo bien remunerado	Satisfacciòn de necesidades	Comodidad	Progreso	Calidad de vida	Tranquilidad	Esperanza	Amor	Positividad	Vivir el momento	Disfrutar la vida	Buen humor	Estar contento	Compartir	Satisfaccion	Plenitud		2	34	Licenciatura
58	Felicidad	Alegría	Calma	Comodidad	Satisfacción						Bienestar	Disfrutar	Alegría	Amor	Risa	Regalos	Baile	999	999	999	2	29	Universidad
60	Comodidad	Satisfacción	Seguridad	Placer	Relajación	Tranquilidad	Agusto				Placer	Comodidad	Bienestar	Seguridad	Relajación	Satisfacción	999	999	999	999	1	26	Universidad
61	Familia	Felicidad	Superación	Comodidad	Económica						Familia	Salud	Trabajo	Amistad	Comodidad	999	999	999	999	999	1	31	Carrera trunca
62	Familia	Salud	Estabilidad emocional	Economía	Tiempo para uno mismo	Dormir					Familia	Amigos	Ejercicio	Trabajo	Diversión	Comer	Dormir	999	999	999	1	34	Maestría
63	Paz	Salud	Estabilidad	Seguridad	Comida						Familia	Paz	Respeto	Amigos	999	999	999	999	999	999	1	32	Licenciatura
64	Felicidad	Alegría	Salud	Dicha	Alegría	Juventud	Dicha	Sabiduría	Bienestar	Comodidad	Alegría	Familia	Boda	Registro	Sorpresa	Renacimiento	Gusto	Sonrisa	Fiesta	Cumpleaños	1	32	Preparatoria
65	Bienestar mental	Salud	Felicidad	Emociones	Optimismo	Gusto	Animo	Nervios	Ansiedad	Estrés	Familia	Animo	Feliz	Suerte	Gusto	Optimismo	Nervios	Salud	Estrés	Emoción	1	25	Preparatoria
66	Paz	Felicidad	Alegría	Comodidad	Respeto	Amabilidad	Comprensión	interés	Tolerancia	Prudencia	Alegría	Armonía	Paz	Bienestar	Amor	Respeto	Plenitud	Cariño	Comprensión	Tolerancia	1	31	Universidad
67	Salud	Amor	Felicidad	Alegría	Tranquilidad	Comodidad	Armonía	Ansiedad			Amor	Familia	Alegría	Pareja	Bienestar	Padres	Comodidad	Hijos	Hermanos	999	1	34	Preparatoria
68	Salud	Felicidad	Responsabilidad	Tranquilidad	Ejercicio						Satisfacción	Constancia	Perseverancia	Trabajo	Responsabilidad	Éxito	999	999	999	999	1	29	Preparatoria
69	Equilibrio	Equidad	Feliz	Vivir pleno	Hacer bien	Proponer	Convivir	Espiritualidad	Sanar	Comodidad	Amor	Sonreír	Respetar	Abrazo	Besar	Comer	Hablar	Respirar	Ver	Conversar	1	27	Licenciatura
72	Salud	Comer bien	Relaciones personales	Ir al doctor	Ejercicio						Familia	Animales	Mamá	Amigos	Caminar	Hacer amigos	999	999	999	999	1	32	Carrera trunca
73	Amor a los hijos	Salud	Trabajo	Familia	Confianza	Pareja	Fiestas	Música	Confianza	Aceptación	Salud	Amor a la familia	Trabajo	Padres	Creer	Salud en mi familia	Prosperidad	Confianza	Apoyo	999	1	26	Secundaria
74	Placer	Estabilidad	Armonía	Confianza	Comodidad	Agusto	Paz				Extaciado	A gusto	Paz	Contento	Congratulado	Bienestar	Certeza	999	999	999	1	32	Universidad
75	Salud	Familia	No tener enfermedades	Trabajo	Feliz	Amigos	Conocer familias	Aprender	Viajar	Conocer países	Tener comida	Salud	Familia	Comodidades	Aprender	Felicidad	Que sean felices	Trabajo	Luz	Relaciones	1	33	Primaria
76	Estar bien	Comodidad	Seguridad	Estabilidad	Igualdad	Amabilidad	Tranquilidad	Paz	Esperanza	Fortuna	Satisfacción	Alegría	Esperanza	Amor	Vida	Paz	Tranquilidad	Contento	Abundancia	Feliz	1	25	Bachiller
78	Salud	Tranquilidad	Dormir								Feliz	Sentimiento	Emociones	999	999	999	999	999	999	999	1	33	Preparatoria trunca
79	Tranquilidad	Estabilidad	Sustentabilidad	Seguridad	Relajación	Descansar	Felicidad	Protección	Diversión	Placer	Familia	Tranquilidad	Entretenimiento	Bienestar	Diversión	Jugar	Esparcimiento	Alegría	Emoción	Entusiasmo	1	27	Licenciatura
80	Salud física	Salud mental	Social	Vida	Seguridad	Confianza	Relaciones	Paz			Familia	Amor	Amistad	Disfrutar	Cantar	Reír	Sonreír	Besar	Llorar	999	1	26	Licenciatura
83	Familia	Salud	Casa	Vivir	Tranquilidad	Gratitud					Convivir	Familia	Tranquilidad	Gratitud	999	999	999	999	999	999	2	49	Secundaria
87	Salud	Tranquilidad	Estabilidad emocional	Alegría	Dinero	Equilibrio	Comunicación	Positivismo	Convivencia	Jugar	Autorrealización	Paz espiritual	Satisfacción	Emoción	Optimismo	Orgullo	Alcanzar objetivos	Estado de animo	Relaciones personales	Relaciones interpersonales	1	47	Universidad
88	Tranquilidad	Satisfacción personal	Salud	Comodidad	Satisfacción económica	Estar bien	Compartir	Un bien	Fortuna	Tener	Familia	Amor	Hijos	Amigos	Alegría	Sexo	Compartir	Sentimientos	Sexualidad	Es un estado	2	46	Técnica
89	Estar sanamente en la salud	Trabajo	Que no falte alimento	Tener lo necesario en la familia							Agradecida dela familia	Estar conforme a tu vida	Tener un trabajo	999	999	999	999	999	999	999	2	28	Preparatoria
90	Felicidad	Salud	Alimento	Casa	Trabajo	Comodidad					Familia	Esposo	Amor	Bienestar	Dinero	Alegría	999	999	999	999	2	49	Primaria
95	Familia	Economía	Tranquilidad	Salud	Calidad de vida	Estabilidad	Confort	Tiempo			Familia	Felicidad	Amor	Trabajo	Alegría	Diversión	Comer	Gozo	Novio	Dormir	2	45	Preparatoria
96	Salud	Felicidad	Comodidad	Abundancia	Tranquilidad	Alivio	Prosperidad	Dinero	Bien	Salud	Familia	Felicidad	Amar	Tranquilidad	Dicha	Júbilo	Convivir	Gozo	Placer	Regalo	2	47	Secundaria
98	Salud	Felicidad	Paz	Dinero	Abundancia	Comodidad	Satisfacción	Calma	Prosperidad	Alivio	Familia	Amor	Alegría	Dicha	Convivir	Entusiasmo	Gozar	Placer	Regalo	Jubilo	2	37	Universidad
99	Familia	Tranquilidad	Alegría	Estable	Seguridad	Comodidad	Riqueza	Satisfacer	Abundancia	Confort	Familia	Salud	Comer	Progresar	Alegría	Contenta	Gozar	Fiesta	Placer	Ganar	2	35	Secundaria
100	Felicidad	Dinero	Abundancia	Confort	Placer	Comodidad	Prosperidad	Satisfacción	Calma	Paz	Familia	Hijos	Amor	Feliz	Júbilo	Alegría	Entusiasmo	Gozo	Dicha	Regalo	2	35	Preparatoria
101	Tranquilidad	Equilibrio	Salud	Felicidad	Amor	Familia	Dormir	Comer	Paz	Playa	Familia	Compartir	Autoconcepto	Tranquilidad	Equilibrio	Agradecer	Amor	Satisfacción	Confianza	Conformismo	2	999	Licenciatura
102	Seguridad	Amor	Trabajo	Ayudar	Confianza	Salud	Amable	Cumplir	Comunidad	Tranquilidad	Fiel	Amor	Confianza	Alegría	Bondad	Ternura	Amistad	Compartir	Abrazo	Amigos	2	47	Primaria
103	Amor	Felicidad	Tranquilidad								Honestidad	Tranquilidad	Armonía	Convivencia	999	999	999	999	999	999	1	41	Preparatoria trunca
104	Armonía familiar	Paz	Libertad económica	Libertad emocional							Disfrutar	Paz	Estabilidad	Libertad	Tranquilidad	Armonía	999	999	999	999	2	47	Licenciatura
105	Salud	Estabilidad	Gozo								Plenitud	Satisfacción	999	999	999	999	999	999	999	999	2	49	Secundaria
106	Salud	Economía	Armonía	Convivencia	Plenitud						Salud	Tranquilidad	Comunicación	Armonía	Comodidad	999	999	999	999	999	2	49	Carrera técnica
107	Salud	Trabajo									Familia	999	999	999	999	999	999	999	999	999	2	40	Preparatoria
108	Plenitud	Libertad	Estabilidad	Gozo	Alegría	Felicidad					Bienestar	Armonía	Salud	Equilibrio	Gozo	Alegría	999	999	999	999	2	49	Normal básica
109	Salud	Familia	Trabajo	Dinero	Amor	Fortuna	Alegría	Translucidad	Suerte	Placer	Familia	Amor	Triunfo	Salud	Comprensión	Tranquilidad	Vacaciones	Diversión	Fiestas	Amigo	2	40	Carrera trunca
110	Felicidad	Estabilidad	Salud	Trabajo	Comer	Dormir	Cantar	Platicar	Amor		Mi hijo	Trabajo	Finanzas sanas	Ejercicio	Comer	Amor	999	999	999	999	2	44	Maestría
111	Salud	Felicidad	Realización	Positivo	Caridad	Amistad	Entusiasmo	Ligera			Salud	Amor	Realizar	Bienestar	999	999	999	999	999	999	2	39	Posgrado
112	Familia	Salud	Felicidad	Trabajo	Ingresos	Éxito	Logros	Cumplir	Producir	Utilidad	Familia	Amor	Amistad	Poder	Tranquilidad	Dinero	Trabajo	Salud	Éxito	Productividad	2	35	Licenciatura
115	Salud	Trabajo									Familia	Amor	Salud	Trabajo	999	999	999	999	999	999	1	44	Secundaria
117	Comodidad	Seguridad	Estabilidad	Amabilidad	Sinceridad	Honestidad	Hacer un bien	Servir al prójimo	Salir adelante	Tener un hogar	Amor	Tener una buena familia	Tener buena salud	Tener trabajo	Servir al prójimo	Salir a pasear	Tener un día más de vida	Estar bien económicamente	Tener un carro	Tener a mis hijos	1	43	Secundaria trunca
118	Sentirse bien	Salud	Tranquilidad								Estar bien	Sentimientos	Momentos	999	999	999	999	999	999	999	1	48	Secundaria
119	Salud	Felicidad	Tranquilidad	Comodidad	Suerte	Dicha	Satisfacción	Fortuna	Abundancia	Convivencia	Paz	Dicha	Contento	Alegría	Júbilo	Entusiasmo	Placer	Regalo	Exaltación	Satisfacción	1	48	Secundaria
120	Familia	Economía	Tranquilidad	Sentimental	Emociones						Familia	Amor	Estabilidad	Tranquilidad	999	999	999	999	999	999	2	42	Carrera técnica
121	Tranquilidad	Agusto	Comodidad	Que este todo bien							Comodidad	Tranquilidad	Orgullo	999	999	999	999	999	999	999	1	46	999
122	Dios	Amor	Paz	Gozo	Felicidad	Salud	Humildad	Conocimiento	Paciencia	Sabiduría	Jesucristo	Amor	Salud	Paz	Gozo	Humildad	Bienestar	Pareja	Conocimiento	Sabiduría	1	47	Media Superior
123	Salud	Felicidad	Comodidad								Gustoso	Alegría	Agasajado	Sonriente	999	999	999	999	999	999	1	38	Licenciatura
124	Bondad	Superación	Satisfacción	Progreso	Mejor						Regocijo	Sonrisa	Alegría	Entusiasmo	Satisfacción	999	999	999	999	999	1	49	Preparatoria
125	Bien	Regular									Contento	Dichoso	Bienestar	Completo	999	999	999	999	999	999	1	49	Primaria trunca
126	Satisfecho	Tranquilidad									Paz	Satisfacción	999	999	999	999	999	999	999	999	1	36	Profesionista
127	Respetar	Relajado									Amanecer bien	Todo estable	999	999	999	999	999	999	999	999	1	44	Primaria
129	Familia	Salud	Amor	Solvencia							Familia	Amor	Tranquilidad	Armonía	999	999	999	999	999	999	1	46	Secundaria
131	Salud	Comida	Tener donde dormir	Dormir bien	Felicidad	Pareja					Respirar	Familia	Amigos	Compañía	Tocar guitarra	999	999	999	999	999	1	36	Universidad
135	Salud	Trabajo	Económico	Estabilidad	Comunicación	Alegría	Convivir				Responsabilidad	Obligación	Emocional	Convivencia	Alcanzar metas	999	999	999	999	999	1	49	Universidad trunca
136	Salud física	Salud mental	Salud espiritual	Satisfacer necesidades	Alimentación	Vestimenta	Recreación	Buenas relaciones			Estar bien con uno mismo y los demás	Estar conforme con lo que tenemos	999	999	999	999	999	999	999	999	1	49	Carrera trunca
137	Salud	Familia	Trabajo	Dinero	Amor	Felicidad	Comodidad	Satisfacción	Suerte	Tranquilidad	Familia	Alegría	Amor	Comprensión	Triunfos	Satisfacción	Amigos	Relajado	Tranquilidad	Convivencia	1	43	Carrera trunca
138	Familia	Salud	Amor	Dinero	Trabajo	Amigos					Salud física y mental	Bienestar	Tranquilidad	Logros	Pertenencias	999	999	999	999	999	1	35	Secundaria
139	Salud mental	Salud	Dinero	Satisfacción	Tranquilidad	Necesidades	Honestidad	Bondad	Solidaridad		Familia	Tranquilidad	Honestidad	Respeto	Lujos	Carros	Honestidad	Solidaridad	Tolerancia	999	1	36	Preparatoria trunca
140	Seguridad	Alegría	Salud	Felicidad	Democracia						Alegría	Bienestar	999	999	999	999	999	999	999	999	1	45	Licenciatura
141	Estar agusto	Estar bien	Contento	Alimentado	Dormir	Ver TV					Estar contento contigo	Familia	Amigos	Vida	Amor	999	999	999	999	999	1	49	Universidad
142	Satisfacción	Necesidades satisfechas									Llegara una meta	Cumplir una meta	999	999	999	999	999	999	999	999	1	49	Licenciatura
148	Estar bien conmigo mismo	Sanos	Estar bien con los demás	Vivir bien	Estudiar	Trabajar					Estar con la familia	Que mis hijos sean personas de bien	Estar bien de salud	Tener fé	Recibir buenas noticias	999	999	999	999	999	2	57	Primaria
149	Salud	Condición física	Vida	Mejor	Comodidad	Prosperidad					Eufórico	Armonía	Alegría	Amor	Bueno	Satisfacción	Equilibrado	Tranquilidad	999	999	2	48	Preparatoria
150	Salud	Estar bien con uno mismo									Feliz	Estar bien con la familia	999	999	999	999	999	999	999	999	2	59	Primaria trunca
151	Familia	Felicidad	Comodidad	Satisfacción	Confort	Calidad	Salud	Tranquilidad	Bien	Placer	Familia	Amor	Salud	Dicha	Alegría	Gozo	Feliz	]Plena	Amigos	Amistad	2	52	Secundaria
160	Economía	Felicidad	Comodidad	Salud	Calidad de vida	Confort	Seguridad	Prosperidad	Satisfacción	Placer	Hijos	Amor	Salud	Economía	Familiares	Ayudar	Paz	Convivir	Ternura	Armonía	2	50	Secundaria
161	Felicidad	Riqueza	Éxito	Dicha	Comodidad	Abundancia	Confort	Holgura	Regalo	Placidez	Alegría	Contento	Entusiasmo	Exaltación	Júbilo	Placer	Confort	Dicha	Satisfacción	Tranquilidad	2	57	Licenciatura
165	Salud	Estar bien con todos	Cuando te ríes	Ser acertivo	Amigos	Limpieza					999	999	999	999	999	999	999	999	999	999	1	50	Secundaria
166	Vida	Salud	Comodidad	Trabajo	Casa	Familia	Amistades	Sociable			Hijos	Vida	Amor	Amigos	Trabajo	Viajar	Vacaciones	Playa	Humildad	Honestidad	1	63	Secundaria
167	Familia	Hacer el bien	Ser feliz	Estar feliz con la familia							Ser feliz con tu familia	Ser feliz en tu hogar	Estar feliz con un trabajo	Ser feliz con amigos	999	999	999	999	999	999	1	57	Secundaria
168	Que mi familia este bien	Estar bien económicamente	Estar bien en salud								Estar contenta	Vivir un día más	Estar siempre positivo	Sonreír la mayor parte del tiempo	999	999	999	999	999	999	2	51	Primaria
169	Salud	Paz	Tranquilidad	Progreso	Comodidad						Sonrisa	Fantasioso	Carcajada	Alegría	Seguridad	Placer	Gozo	Satisfacción	999	999	2	63	Universidad
170	Gozar	Vivir bien	Estar placenteramente	Pasarla bien	Tener todo						Gozar	Disfrutar	Realizarse	Tener éxito	Placer	999	999	999	999	999	1	56	Maestría
171	Economía	Trabajo	Una vivienda digna	Salud	Buena alimentación	Estudios	Profesión	Una propiedad	Contar con todos los servicios	Algún beneficio	El amor a tu familia	Tener una sana relación con la familia	Querer y dar a tus hijos lo necesario	Trabajar en lo que te gusta	Ver sanos a tus seres queridos	No preocuparte por lo que no tiene remedio	Poder obtener lo que te propongas como meta	Ver la vida positivamente	Disfrutar al máximo cada día	Disfrutar a la naturaleza	1	55	Preparatoria
173	Salud	Seguridad	Tranquilidad	Armonía							Familia	Salud	Amor	Dinero	999	999	999	999	999	999	1	53	Secundaria
174	Salud	Perseverancia	Familia	Constancia							Amor	Familia	Dinero	999	999	999	999	999	999	999	1	999	Secundaria
175	Salud	Tranquilidad	Estabilidad	Felicidad	Armonía						Familia	Hijos	Amor	Música	Trabajo	999	999	999	999	999	1	52	Preparatoria trunca
176	Paz	Tranquilidad	Armonía								Salud	Familia	Dinero	999	999	999	999	999	999	999	1	64	Primaria
177	Felicidad	Amor	Salud	Bienestar							Dinero	Amor	Familia	999	999	999	999	999	999	999	1	51	Secundaria
178	Comodidad	Estabilidad	Seguridad	Amabilidad	Económica	Dinero	Necesidad	Ahorros	Trabajar	Herencia	Alegría	Satisfacer	Sonrisa	Abrazos	Feliz	Amor	Relación	Atracción	Sexualidad	Comedida	2	52	Secundaria
179	Estar bien	Economía	Salud								Salud	Matrimonio	999	999	999	999	999	999	999	999	1	50	Preparatoria trunca
180	Falta de carencias	Estar económicamente bien	Tener seguridad	Sin presiones	Tener servicios	Tranquilidad	Ser feliz	Evitar peligros	Alejar sufrimientos		Logros	Disfrutar	Ser independiente	Éxito	Realización plena	Tranquilidad	999	999	999	999	1	999	Profesionista
181	Reunión familiar	Viajar									Bienestar	Reunión	Nietos	Hijos	Bisnietos	999	999	999	999	999	2	72	Sin estudios
182	Dinero	Tranquilidad	Satisfacción	Estar bien	Salud física						Familia	Disfrutar	Dios	Emoción	999	999	999	999	999	999	2	67	999
184	Tranquilidad	Estabilidad	Felicidad	Seguridad	Comodidad	Abundancia	Satisfacción	Confort	Placer	Caridad	Familia	Salud	Amor	Alegría	Dicha	Contenta	Plenitud	Sonreír	Regalo	Gozo	2	69	Primaria
185	Familia	Salud	Dinero	Amor propio	Convivir	Paciencia					Familia	Hijos	Salud	Trabajo	Dinero	999	999	999	999	999	2	65	Primaria
186	Familia	Salud	Economía	Tranquilidad	Comida						Hijos	Nietos	Esposo	Salud	Dinero	Socializar	999	999	999	999	2	66	Primaria trunca
187	Familia	Salud	Felicidad	Dinero	Convivencia						Hijos	Amor	Trabajo	999	999	999	999	999	999	999	2	65	Secundaria
188	Dios	Vida	Salud	Dinero							Familia	999	999	999	999	999	999	999	999	999	2	79	Ninguna
190	Salud	Apoyo	Comprensión	Estar bien	Compañía	Físico					Unión	Compañía	Amistad	Salud	Emoción	999	999	999	999	999	2	81	Primaria
191	Estar tranquila	Físicamente bien	Persona que se siente bien								Vivir el momento	Bienestar familiar	Disfrutar	999	999	999	999	999	999	999	2	85	Primaria trunca
192	Comer	Ver TV	Pasear	Familia							No trabajar	Familia	999	999	999	999	999	999	999	999	1	76	Primaria
193	Salud física, mental, espiritual	Tranquilidad	Equilibrio	Pasión	Ética y moral						Instantes, momentos	999	999	999	999	999	999	999	999	999	1	63	Universidad
194	Salud	Sentirse bien									Emociones	Tranquilidad	Familia	999	999	999	999	999	999	999	1	68	Preparatoria
195	Salud	Alimento	Trabajo	Casa	Vestimenta						Pareja	Hijos	Nietos	Familia	999	999	999	999	999	999	2	75	Secundaria
196	Salud	Felicidad	Tranquilidad	Alegría	Armonía	Limpieza					Bienestar	Realización	Jubilo	Familia	Nietos	Hijos	Salud	Alegría	Tranquilidad	Sonrisa	1	79	Universidad
197	Salud	Relajado									Feliz	Estar bien con la familia	Sonreír	999	999	999	999	999	999	999	1	70	Primaria
198	Sentirse bien	Estar bien	Salud	Físicamente bien							Sentir	Estar bien con la familia	Salud	999	999	999	999	999	999	999	1	70	Preparatoria
199	Salud	Sentirse bien	Tranquilidad								Amigos	Familia	Salud	Bienestar	999	999	999	999	999	999	1	72	Primaria
200	Salud	Felicidad									Sentimientos	Éxito	Amistad	Disfrutar	999	999	999	999	999	999	1	69	Secundaria

## Sheet: Hoja1 (2)
FOLIO	Felicidad 1	Felicidad 2	Felicidad 3	Felicidad 4	Felicidad 5	Felicidad 6	Felicidad 7	Felicidad 8	Felicidad 9	Felicidad 10	Sexo	Edad	Escolaridad
1	Superacion	Valorar lo que tienes	Dar amor	Amigos	Ser buen ejemplo						2	23	Licenciatura
2	Salud	Familia	Dinero	Ayudar a los demas	Buen trabajo						2	25	Preparatoria
3	No carencias	Familia	Amor	Estar juntos	Pasear						2	20	Secundaria
4	Familia	Disfrutar	No carencias	Tranquilidad	Rejalado	Divertido					2	22	Preparatoria
5	Familia	Amor	Buen trabajo	Estabilidad economica	Comer	Estudiar					2	23	Secundaria
6	Familia feliz	Familia sana	Hijos felices	Amor	Éxito laboral						2	24	Preparatoria
7	Clases libres	Bienestar	Amor	Comida	Película	Calificaciones	Animales	Autoestima	Alcohol	Ejercicio	2	20	Universidad 2do Sem
8	Familia	Mascotas	Comida	Calificaciones	Salud	Ejercicio	Bienestar	Viajar	Pareja	Amor	2	20	Universidad 4to Sem
9	Amor	Familia	Respeto	Cuidados	Amistad	Trabajo	Solidaridad	Responsabilidad	Compañía	Confianza	2	20	Universidad
10	Amor	Alegría	Paz	Risas	Amistad	Familia	Relajación	Ser libre	Compañía	Confianza	2	20	Universidad
11	Amor	Alegre	Familia	Amistad	Ser libre	Confianza	Risas	Paz	Agusto	Respeto	2	20	Universidad
12	Disfrutar	Alegría	Ser positivo	Amor	Valorar	Motivación	Logros	Sonreír	Reír	Convivir	2	21	Licenciatura
13	Logros	Plenitud	Valorar	Motivación	Pensamientos buenos	Ser positivo	Importancia	Reír	Alegría	Emociones encontradas	2	21	Licenciatura
14	Salud	Estabilidad	Emociones	Bienestar	Compromiso	Alegría	Amor	Amistad	Sociedad	Agrupación	2	21	Universidad
15	Amigable	Equilibrado	Directo	Respetuoso	Atendido	Estable	Agrupado	Claro	Dulce	Social	2	20	Universidad
16	Libertad	Amistad	Amor	Viajar	Tranquilidad	Explorar	Experimentar	Música	Animales	Dinero	2	21	Universidad
17	Vida	Sexo	Amor	Dormir	Comer	Salud	Convivir	Familia	999	999	2	22	Universidad
18	Alegría	Bienestar	Amor	Paz mental	Amistad	Quererse	Confianza	Radiante	Carcajada	Luz	2	21	Universidad 6to Sem
19	Familia	Bienestar personal	Bienestar social	Comer	Descansar	Viajar	Explorar	Alegría	999	999	1	22	Universidad
20	Amor	Logros	Metas	Autoestima	Familia	Dinero	Convivencia	Diversión	Satisfacción	Descanso	1	23	Universidad
21	Amor	Familia	Comer	Dormir	Música	Estudiar	Viajar	Descanso	Diseñar	Playa	1	21	Universidad
22	Amor	Salud	Tranquilidad	Sexo	Familia	999	999	999	999	999	1	21	Licenciatura
23	Mascotas	Familia	Amistad	Ejercicio	Tranquilidad	999	999	999	999	999	1	24	Universidad
24	Familia	Pareja	Amigos	Música	Dibujos	999	999	999	999	999	1	20	Universidad
25	Tranquilidad	Armonía	Plenitud	Alegría	Diversión	Sentirse en Paz	Comodidad	Confianza	999	999	1	22	Licenciatura
29	Padres	Amor	Reír	Amistad	Economía	999	999	999	999	999	1	18	Preparatoria
35	Familia	Amigos	Pareja	999	999	999	999	999	999	999	999	999	999
38	Familia	Bienestar	Amigos	Comida	Libertad	Hacer lo que te gusta	Amor	Equilibrio	Recuerdos	Música	1	20	Preparatoria
39	Hijas estudiando	Seguridad economica	Casa bonita	Buen carro	Salir en familia						2	34	Maestría
40	Amor	Respeto	Compañía	Union familiar	Sonrisas	Buen animo	Salud	Disfrutar de los detalles	No desear		2	34	Licenciatura
42	Estar con personas que amas	Hacer lo que te gusta	Amigos	Ayudar a los demas	Buenos libros						2	28	Licenciatura
43	Tranquilidad	Paz	Plenitud	Perros	Reir	Ejercicio	Comida	Leer	Dormir		2	27	Maestría
45	Familia	Amor	Meta cumplida	Buena economia	Satisfaccion						2	31	Maestría
46	Familia	Amor	Bienestar	Alegria	Alcanzar metas	Dinero	Viajar	Verdad	Bailar	Reir	2	28	Maestría
47	Amor	Positividad	Vivir el momento	Disfrutar la vida	Buen humor	Estar contento	Compartir	Satisfaccion	Plenitud		2	34	Licenciatura
58	Bienestar	Disfrutar	Alegría	Amor	Risa	Regalos	Baile	999	999	999	2	29	Universidad
60	Placer	Comodidad	Bienestar	Seguridad	Relajación	Satisfacción	999	999	999	999	1	26	Universidad
61	Familia	Salud	Trabajo	Amistad	Comodidad	999	999	999	999	999	1	31	Carrera trunca
62	Familia	Amigos	Ejercicio	Trabajo	Diversión	Comer	Dormir	999	999	999	1	34	Maestría
63	Familia	Paz	Respeto	Amigos	999	999	999	999	999	999	1	32	Licenciatura
64	Alegría	Familia	Boda	Registro	Sorpresa	Renacimiento	Gusto	Sonrisa	Fiesta	Cumpleaños	1	32	Preparatoria
65	Familia	Animo	Feliz	Suerte	Gusto	Optimismo	Nervios	Salud	Estrés	Emoción	1	25	Preparatoria
66	Alegría	Armonía	Paz	Bienestar	Amor	Respeto	Plenitud	Cariño	Comprensión	Tolerancia	1	31	Universidad
67	Amor	Familia	Alegría	Pareja	Bienestar	Padres	Comodidad	Hijos	Hermanos	999	1	34	Preparatoria
68	Satisfacción	Constancia	Perseverancia	Trabajo	Responsabilidad	Éxito	999	999	999	999	1	29	Preparatoria
69	Amor	Sonreír	Respetar	Abrazo	Besar	Comer	Hablar	Respirar	Ver	Conversar	1	27	Licenciatura
72	Familia	Animales	Mamá	Amigos	Caminar	Hacer amigos	999	999	999	999	1	32	Carrera trunca
73	Salud	Amor a la familia	Trabajo	Padres	Creer	Salud en mi familia	Prosperidad	Confianza	Apoyo	999	1	26	Secundaria
74	Extaciado	A gusto	Paz	Contento	Congratulado	Bienestar	Certeza	999	999	999	1	32	Universidad
75	Tener comida	Salud	Familia	Comodidades	Aprender	Felicidad	Que sean felices	Trabajo	Luz	Relaciones	1	33	Primaria
76	Satisfacción	Alegría	Esperanza	Amor	Vida	Paz	Tranquilidad	Contento	Abundancia	Feliz	1	25	Bachiller
78	Feliz	Sentimiento	Emociones	999	999	999	999	999	999	999	1	33	Preparatoria trunca
79	Familia	Tranquilidad	Entretenimiento	Bienestar	Diversión	Jugar	Esparcimiento	Alegría	Emoción	Entusiasmo	1	27	Licenciatura
80	Familia	Amor	Amistad	Disfrutar	Cantar	Reír	Sonreír	Besar	Llorar	999	1	26	Licenciatura
83	Convivir	Familia	Tranquilidad	Gratitud	999	999	999	999	999	999	2	49	Secundaria
87	Autorrealización	Paz espiritual	Satisfacción	Emoción	Optimismo	Orgullo	Alcanzar objetivos	Estado de animo	Relaciones personales	Relaciones interpersonales	1	47	Universidad
88	Familia	Amor	Hijos	Amigos	Alegría	Sexo	Compartir	Sentimientos	Sexualidad	Es un estado	2	46	Técnica
89	Agradecida dela familia	Estar conforme a tu vida	Tener un trabajo	999	999	999	999	999	999	999	2	28	Preparatoria
90	Familia	Esposo	Amor	Bienestar	Dinero	Alegría	999	999	999	999	2	49	Primaria
95	Familia	Felicidad	Amor	Trabajo	Alegría	Diversión	Comer	Gozo	Novio	Dormir	2	45	Preparatoria
96	Familia	Felicidad	Amar	Tranquilidad	Dicha	Júbilo	Convivir	Gozo	Placer	Regalo	2	47	Secundaria
98	Familia	Amor	Alegría	Dicha	Convivir	Entusiasmo	Gozar	Placer	Regalo	Jubilo	2	37	Universidad
99	Familia	Salud	Comer	Progresar	Alegría	Contenta	Gozar	Fiesta	Placer	Ganar	2	35	Secundaria
100	Familia	Hijos	Amor	Feliz	Júbilo	Alegría	Entusiasmo	Gozo	Dicha	Regalo	2	35	Preparatoria
101	Familia	Compartir	Autoconcepto	Tranquilidad	Equilibrio	Agradecer	Amor	Satisfacción	Confianza	Conformismo	2	999	Licenciatura
102	Fiel	Amor	Confianza	Alegría	Bondad	Ternura	Amistad	Compartir	Abrazo	Amigos	2	47	Primaria
103	Honestidad	Tranquilidad	Armonía	Convivencia	999	999	999	999	999	999	1	41	Preparatoria trunca
104	Disfrutar	Paz	Estabilidad	Libertad	Tranquilidad	Armonía	999	999	999	999	2	47	Licenciatura
105	Plenitud	Satisfacción	999	999	999	999	999	999	999	999	2	49	Secundaria
106	Salud	Tranquilidad	Comunicación	Armonía	Comodidad	999	999	999	999	999	2	49	Carrera técnica
107	Familia	999	999	999	999	999	999	999	999	999	2	40	Preparatoria
108	Bienestar	Armonía	Salud	Equilibrio	Gozo	Alegría	999	999	999	999	2	49	Normal básica
109	Familia	Amor	Triunfo	Salud	Comprensión	Tranquilidad	Vacaciones	Diversión	Fiestas	Amigo	2	40	Carrera trunca
110	Mi hijo	Trabajo	Finanzas sanas	Ejercicio	Comer	Amor	999	999	999	999	2	44	Maestría
111	Salud	Amor	Realizar	Bienestar	999	999	999	999	999	999	2	39	Posgrado
112	Familia	Amor	Amistad	Poder	Tranquilidad	Dinero	Trabajo	Salud	Éxito	Productividad	2	35	Licenciatura
115	Familia	Amor	Salud	Trabajo	999	999	999	999	999	999	1	44	Secundaria
117	Amor	Tener una buena familia	Tener buena salud	Tener trabajo	Servir al prójimo	Salir a pasear	Tener un día más de vida	Estar bien económicamente	Tener un carro	Tener a mis hijos	1	43	Secundaria trunca
118	Estar bien	Sentimientos	Momentos	999	999	999	999	999	999	999	1	48	Secundaria
119	Paz	Dicha	Contento	Alegría	Júbilo	Entusiasmo	Placer	Regalo	Exaltación	Satisfacción	1	48	Secundaria
120	Familia	Amor	Estabilidad	Tranquilidad	999	999	999	999	999	999	2	42	Carrera técnica
121	Comodidad	Tranquilidad	Orgullo	999	999	999	999	999	999	999	1	46	999
122	Jesucristo	Amor	Salud	Paz	Gozo	Humildad	Bienestar	Pareja	Conocimiento	Sabiduría	1	47	Media Superior
123	Gustoso	Alegría	Agasajado	Sonriente	999	999	999	999	999	999	1	38	Licenciatura
124	Regocijo	Sonrisa	Alegría	Entusiasmo	Satisfacción	999	999	999	999	999	1	49	Preparatoria
125	Contento	Dichoso	Bienestar	Completo	999	999	999	999	999	999	1	49	Primaria trunca
126	Paz	Satisfacción	999	999	999	999	999	999	999	999	1	36	Profesionista
127	Amanecer bien	Todo estable	999	999	999	999	999	999	999	999	1	44	Primaria
129	Familia	Amor	Tranquilidad	Armonía	999	999	999	999	999	999	1	46	Secundaria
131	Respirar	Familia	Amigos	Compañía	Tocar guitarra	999	999	999	999	999	1	36	Universidad
135	Responsabilidad	Obligación	Emocional	Convivencia	Alcanzar metas	999	999	999	999	999	1	49	Universidad trunca
136	Estar bien con uno mismo y los demás	Estar conforme con lo que tenemos	999	999	999	999	999	999	999	999	1	49	Carrera trunca
137	Familia	Alegría	Amor	Comprensión	Triunfos	Satisfacción	Amigos	Relajado	Tranquilidad	Convivencia	1	43	Carrera trunca
138	Salud física y mental	Bienestar	Tranquilidad	Logros	Pertenencias	999	999	999	999	999	1	35	Secundaria
139	Familia	Tranquilidad	Honestidad	Respeto	Lujos	Carros	Honestidad	Solidaridad	Tolerancia	999	1	36	Preparatoria trunca
140	Alegría	Bienestar	999	999	999	999	999	999	999	999	1	45	Licenciatura
141	Estar contento contigo	Familia	Amigos	Vida	Amor	999	999	999	999	999	1	49	Universidad
142	Llegara una meta	Cumplir una meta	999	999	999	999	999	999	999	999	1	49	Licenciatura
148	Estar con la familia	Que mis hijos sean personas de bien	Estar bien de salud	Tener fé	Recibir buenas noticias	999	999	999	999	999	2	57	Primaria
149	Eufórico	Armonía	Alegría	Amor	Bueno	Satisfacción	Equilibrado	Tranquilidad	999	999	2	48	Preparatoria
150	Feliz	Estar bien con la familia	999	999	999	999	999	999	999	999	2	59	Primaria trunca
151	Familia	Amor	Salud	Dicha	Alegría	Gozo	Feliz	]Plena	Amigos	Amistad	2	52	Secundaria
160	Hijos	Amor	Salud	Economía	Familiares	Ayudar	Paz	Convivir	Ternura	Armonía	2	50	Secundaria
161	Alegría	Contento	Entusiasmo	Exaltación	Júbilo	Placer	Confort	Dicha	Satisfacción	Tranquilidad	2	57	Licenciatura
165	999	999	999	999	999	999	999	999	999	999	1	50	Secundaria
166	Hijos	Vida	Amor	Amigos	Trabajo	Viajar	Vacaciones	Playa	Humildad	Honestidad	1	63	Secundaria
167	Ser feliz con tu familia	Ser feliz en tu hogar	Estar feliz con un trabajo	Ser feliz con amigos	999	999	999	999	999	999	1	57	Secundaria
168	Estar contenta	Vivir un día más	Estar siempre positivo	Sonreír la mayor parte del tiempo	999	999	999	999	999	999	2	51	Primaria
169	Sonrisa	Fantasioso	Carcajada	Alegría	Seguridad	Placer	Gozo	Satisfacción	999	999	2	63	Universidad
170	Gozar	Disfrutar	Realizarse	Tener éxito	Placer	999	999	999	999	999	1	56	Maestría
171	El amor a tu familia	Tener una sana relación con la familia	Querer y dar a tus hijos lo necesario	Trabajar en lo que te gusta	Ver sanos a tus seres queridos	No preocuparte por lo que no tiene remedio	Poder obtener lo que te propongas como meta	Ver la vida positivamente	Disfrutar al máximo cada día	Disfrutar a la naturaleza	1	55	Preparatoria
173	Familia	Salud	Amor	Dinero	999	999	999	999	999	999	1	53	Secundaria
174	Amor	Familia	Dinero	999	999	999	999	999	999	999	1	999	Secundaria
175	Familia	Hijos	Amor	Música	Trabajo	999	999	999	999	999	1	52	Preparatoria trunca
176	Salud	Familia	Dinero	999	999	999	999	999	999	999	1	64	Primaria
177	Dinero	Amor	Familia	999	999	999	999	999	999	999	1	51	Secundaria
178	Alegría	Satisfacer	Sonrisa	Abrazos	Feliz	Amor	Relación	Atracción	Sexualidad	Comedida	2	52	Secundaria
179	Salud	Matrimonio	999	999	999	999	999	999	999	999	1	50	Preparatoria trunca
180	Logros	Disfrutar	Ser independiente	Éxito	Realización plena	Tranquilidad	999	999	999	999	1	999	Profesionista
181	Bienestar	Reunión	Nietos	Hijos	Bisnietos	999	999	999	999	999	2	72	Sin estudios
182	Familia	Disfrutar	Dios	Emoción	999	999	999	999	999	999	2	67	999
184	Familia	Salud	Amor	Alegría	Dicha	Contenta	Plenitud	Sonreír	Regalo	Gozo	2	69	Primaria
185	Familia	Hijos	Salud	Trabajo	Dinero	999	999	999	999	999	2	65	Primaria
186	Hijos	Nietos	Esposo	Salud	Dinero	Socializar	999	999	999	999	2	66	Primaria trunca
187	Hijos	Amor	Trabajo	999	999	999	999	999	999	999	2	65	Secundaria
188	Familia	999	999	999	999	999	999	999	999	999	2	79	Ninguna
190	Unión	Compañía	Amistad	Salud	Emoción	999	999	999	999	999	2	81	Primaria
191	Vivir el momento	Bienestar familiar	Disfrutar	999	999	999	999	999	999	999	2	85	Primaria trunca
192	No trabajar	Familia	999	999	999	999	999	999	999	999	1	76	Primaria
193	Instantes, momentos	999	999	999	999	999	999	999	999	999	1	63	Universidad
194	Emociones	Tranquilidad	Familia	999	999	999	999	999	999	999	1	68	Preparatoria
195	Pareja	Hijos	Nietos	Familia	999	999	999	999	999	999	2	75	Secundaria
196	Bienestar	Realización	Jubilo	Familia	Nietos	Hijos	Salud	Alegría	Tranquilidad	Sonrisa	1	79	Universidad
197	Feliz	Estar bien con la familia	Sonreír	999	999	999	999	999	999	999	1	70	Primaria
198	Sentir	Estar bien con la familia	Salud	999	999	999	999	999	999	999	1	70	Preparatoria
199	Amigos	Familia	Salud	Bienestar	999	999	999	999	999	999	1	72	Primaria
200	Sentimientos	Éxito	Amistad	Disfrutar	999	999	999	999	999	999	1	69	Secundaria
